# Supplementary material for: Clinical Characteristics, Empirical Antibiotic Appropriateness, and Outcomes of Gram-Positive Versus Gram-Negative Bacteremia in Emergency Department Patients with Sepsis
Source: Medicina (Kaunas). 2026 Jul 13;62(7):1353. doi: 10.3390/medicina62071353 (PMC13413519; doi:10.3390/medicina62071353)
Supplement: Supplementary file 1 [file medicina-62-01353-s001.zip]

Archive with 1 entries (1 files):
- medicina-4378219-supplementary.pdf
